# Supplementary material for: Intrinsic multiplication rate variation and plasticity of human blood stage malaria parasites
Source: Commun Biol. 2020 Oct 28;3:624. doi: 10.1038/s42003-020-01349-7 (PMC7595149; doi:10.1038/s42003-020-01349-7)
Supplement: Supplementary file 4 — Supplementary Data [file 42003_2020_1349_MOESM4_ESM.xlsx]

## Sheet: Multiplication rate raw D25
Exponential multiplication rate assays conducted over 6 days (isolates being sampled from maintenance culture from day 25), with parasite genome copy numbers derived by qPCR of the target single-copy gene locus PF3D7_1031000. Multiplication rate was estimated by logistic regression using all experimental replicate data following technical quality control. The triplicate experimental replicates ar…
Days	3D7			INV271			INV272			INV273			INV274			3D7			INV275			INV276			INV277			3D7			INV278			INV279			INV280			INV281			3D7			INV282			INV283
0	418	450	392	186	90	209	207	165	152	286	168	175	85	134	141	575	575	567	399	469	436	160	140	146	231	299	240	585	599	455	500	371	229	143	139	85	190	213	208	202	166	195	509	528	422	821	834	479	241
2																												9041	12451	12986	4070	3060	2613	4249	2621	1671	3152	1542	3563	3243	1412	2519	5767	6929	7622	2287	1589	2065	1428
4	41316	44250	36785	1402	1445	1105	7685	7658	7036	7023	4049	6880	4393	3254	4672	29331	33785	27132	9968	9607	7229	4762	4724	4978	765	1334	1814	32377	40426	34962	2480	3185	2477	2357	3309	2796	6777	5984	6520	6527	2989	5676	35407	38877	30467	7202	6958	5381	4838
6	213764	199606	231393	1982	3222	2354	18425	27610	11429	7511	7498		8596	8025	8330	186997	176830	260688	21616	25935	11837	20788	27011	28079	1496	2137	2456	164440	173961	193791	11372	13374	7262	3627	6627	6489	15659	11089	7800	13832	6764	9017	197547	187923	220750		7845	5904	11617
[truncated: 41 more columns]

## Sheet: Multiplication rate raw D77
Exponential multiplication rate assays conducted over 6 days (isolates being sampled from maintenance culture from day 77), with parasite genome copy numbers derived by qPCR of the target single-copy gene locus PF3D7_1031000. Multiplication rate was estimated by logistic regression using all experimental replicate data following technical quality control. The triplicate experimental replicates ar…
Days	INV271			INV272			INV273			INV274			INV275			INV276			INV277			INV278			INV279			INV280			INV281			INV282			INV283			INV284			INV285			INV286			INV287
0	427.297	1087.5	431.826	419.322	474.492	591.03	692.316	767.153	350.25	679.326	921.911	896.758	1309.42	992.45	936.778	683.247	803.729	448.188	761.316	355.268	616.942	464.687	921.301	576.108	969.308	890.595	671.205	410.404	513.633	526.544	557.828	724.374	753.828	1519.36	1517.45	1674.51	970.397	1319.2	1509.23	553.991	810.757	772.573	360.076	342.819	659.661	113.796	110.785	140.138	267.136
2	5857.28	3777.58	5677.91	2670.49	2573.3	3746.74	2210.64	3297.57	2942.49	8008.32	8720.84	5846.77	5780.76	5449.47	3369.38	3931.08	4092.5	2576.9	2015.59	4401.59	5598.31	3094	5740.22	3386.71	3589.49	5740.39	2544.22	4105.23	4084.22	5361.16	4289.16	5637.22	4551.35	8709.6	10107.7	5329.31	8371.92	8892.11	7004.11	3072.32	3302.87	3431.71	1884.19	2443.61	1635.58	1621.48	1695.01	1488.09	1886.98
4	25337.9	24885.9	27078.3	7453.17	11170.4	8257.53	10572.1	10145.4	5528.69		30630.2	25384.6	13652.4	23118.5	6959.16	11411	9224.7	8299.87	8791.37	11569.4	5872.01	23066.6	26222.8	22276.1	10322.9	9147.17	5120.9	14005.6	11041.3	10386.8	24298.3	20653.1		22271.9	7918.48	13315.1	27515	46594.8	16949.8	12388.2	16775.2	6950.49	3951.94	7846.24	7916.48	5755.76	6629.23	4530.65	10266.4
6	57268.8	56093.1	32405	14318.6	24850.6	12950.9	20408.9	17097.2		109041	116321	63288.7	56738.9	49967.1		63075.9	59684.5		56760.4	61780.7		66774.3	78403.5	53321.9	16516.4	22175.5		61983.6	94652.1	32444.8	50339.8	83421		36518.3	47084.5	28247.2	32154.9	71983.9	26785.4	45838.1	31170.3		22203.8	19450.9		11140.3	13276	11026.7
[truncated: 26 more columns]

## Sheet:  Multiplication rate raw D153
Exponential multiplication rate assays conducted over 6 days (isolates being sampled from maintenance culture from day 153), with parasite genome copy numbers derived by qPCR of the target single-copy gene locus PF3D7_1031000. Multiplication rate was estimated by logistic regression using all experimental replicate data following technical quality control. The triplicate experimental replicates a…
Days	INV271			INV272			INV273			INV274			INV275			INV276			INV277			INV278			INV279			INV280			INV281			INV282			INV283			INV284			INV285			INV286			INV287
0	919.646	935.095	1184.92	390.338	305.902	406.007	478.09	315.404	637.762	283.257	244.06	227.634	292.138	252.232	242.145	710.676	617.285	758.866				183.538	177.193	112.043			104.232	266.934	338.592	347.034	412.676	341.625	516.296	360.218	279.428	294.807	187.987	142.636	193.103	898.072	556.513	891.298	235.099	160.397	220.97	120.023	109.069	164.642	132.268
2	5157	3801.14	3863.95	1992.08	1037.24	1304.03	1202.52	1694.34	2025.78	611.221	1527.21	2418.62	1255.85	778.306	1060.4	1935.51	1174.31	1581.62				919.903	1105.19	1292.38			192.371	1789.02	1839.62	2266.33	1296.3	1027.31	1393.42	716.963	510.482	688.443	672.659	261.522	723.884	5529.29	4909.66	4735.74	428.126	297.757	413.933	770.011	778.286	884.817	483.845
4	56078.7	58819.2	61472.5	10765.3	11419.2	12637.8	15021.5	7223.65	11531			17638.2	6932.75	4291.6	5082.28	12937.6	8091.01					15089.2	21420.2	15233.7			558.903	15097.9	15479.4	23525.8	4132.78	3597.37	5706.49	6102.23	2002.58	4433.67	4832.85	3436.68	4718.85	30350.8	28444.8	24228.6	4293.98	2181.71	3632.04	8656.03	7986.25	13729.6	1689
6	102947	173595	197753	53004.6	29313.4	51528.3	87737.1	70565	108380			30384	107457		71291	128213	78726.1					30385.4	34718.2	46113			3297.62		15788.7	24337.9	22854	29338.2	31147.6	40039	27102.4	24647.7	30044.3	21094	32200.2	82893.6	39704.2	55857.7	44257.2	21718.8	30137.3	16604.2	15012.6	27662	12915.1
[truncated: 26 more columns]
